# Supplementary material for: The Next-Generation Probiotic E. coli 1917-pSK18a-MT Ameliorates Cadmium-Induced Liver Injury by Surface Display of Metallothionein and Modulation of Gut Microbiota
Source: Nutrients. 2024 May 13;16(10):1468. doi: 10.3390/nu16101468 (PMC11124084; doi:10.3390/nu16101468)
Supplement: Supplementary file 1 [file nutrients-16-01468-s001.zip]

Archive with 2 entries (2 files):
- supplementary materials/Table S1 Primer Sequences.docx
- supplementary materials/Table S2 Antibodies used for Western blotting.docx
